# Supplementary material for: Genetic evidence for GLP1R agonists in non-ischaemic heart failure
Source: ESC Heart Fail. 2026 Mar 14;13(2):xvag077. doi: 10.1093/eschf/xvag077 (PMC13043000; doi:10.1093/eschf/xvag077)
Supplement: xvag077_Supplementary_Data [file xvag077_supplementary_data.xlsx]

## Sheet: TableS1
Table S1. MR estimates for effects of genetically proxied T2DM liability and BMI on CVD outcomes
outcome	exposure	b	se	pval	method	nsnp
af	bmi	-0.00150764	0.00114989	0.190389	Intercept	530
af	bmi	0.438054	0.0701265	8.63839e-10	MR Egger	530
af	bmi	0.387091	0.0379371	1.91267e-24	Weighted median	530
af	bmi	0.353291	0.0271879	1.31627e-38	Inverse variance weighted	530
af	bmi	0.493053	0.126047	0.00010361	Simple mode	530
af	bmi	0.414718	0.0650692	4.02536e-10	Weighted mode	530
hf	bmi	-0.000901819	0.000888973	0.310835	Intercept	527
hf	bmi	0.564431	0.0551687	1.58971e-22	MR Egger	527
hf	bmi	0.518541	0.0269225	1.15175e-82	Weighted median	527
hf	bmi	0.512201	0.0198206	3.00124e-147	Inverse variance weighted	527
hf	bmi	0.520715	0.0951375	6.84771e-08	Simple mode	527
hf	bmi	0.57147	0.0707825	4.67739e-15	Weighted mode	527
nihf	bmi	-0.000717621	0.00115455	0.5345	Intercept	529
nihf	bmi	0.580775	0.0699682	8.756e-16	MR Egger	529
nihf	bmi	0.502746	0.0461879	1.36181e-27	Weighted median	529
nihf	bmi	0.540766	0.0274104	1.22703e-86	Inverse variance weighted	529
nihf	bmi	0.506628	0.143363	0.000445437	Simple mode	529
nihf	bmi	0.493095	0.0752943	1.37673e-10	Weighted mode	529
nihfpef	bmi	-0.00236668	0.00349123	0.498137	Intercept	530
nihfpef	bmi	0.842154	0.21041	7.16635e-05	MR Egger	530
nihfpef	bmi	0.702689	0.157771	8.43419e-06	Weighted median	530
nihfpef	bmi	0.711202	0.0833584	1.44009e-17	Inverse variance weighted	530
nihfpef	bmi	0.640031	0.411697	0.120636	Simple mode	530
nihfpef	bmi	0.700203	0.224613	0.00192395	Weighted mode	530
nihfref	bmi	-0.000906244	0.00315458	0.774012	Intercept	529
nihfref	bmi	0.50921	0.191615	0.00811195	MR Egger	529
nihfref	bmi	0.428446	0.126017	0.000674063	Weighted median	529
nihfref	bmi	0.458499	0.0744707	7.42451e-10	Inverse variance weighted	529
nihfref	bmi	0.380032	0.324494	0.242065	Simple mode	529
nihfref	bmi	0.480212	0.195678	0.0144459	Weighted mode	529
af	t2d	0.00377509	0.00114795	0.00108604	Intercept	452
af	t2d	-0.0527988	0.026797	0.0494138	MR Egger	452
af	t2d	-0.0374238	0.0173156	0.0306741	Weighted median	452
af	t2d	0.0227545	0.0139422	0.102668	Inverse variance weighted	452
af	t2d	-0.0934646	0.0625358	0.135724	Simple mode	452
af	t2d	-0.041119	0.0217007	0.0587553	Weighted mode	452
hf	t2d	0.00636768	0.000930858	2.59048e-11	Intercept	451
hf	t2d	-0.0227738	0.0217826	0.296353	MR Egger	451
hf	t2d	0.0382843	0.0128285	0.00284201	Weighted median	451
hf	t2d	0.105699	0.0115825	7.12246e-20	Inverse variance weighted	451
hf	t2d	0.0532935	0.045037	0.237305	Simple mode	451
hf	t2d	-0.0127939	0.0159281	0.422267	Weighted mode	451
nihf	t2d	0.00601664	0.00123207	1.45146e-06	Intercept	452
nihf	t2d	-0.0669205	0.0291454	0.0221294	MR Egger	452
nihf	t2d	-0.0172692	0.0201616	0.391698	Weighted median	452
nihf	t2d	0.0567292	0.0147945	0.000125836	Inverse variance weighted	452
nihf	t2d	0.0281766	0.0648086	0.66394	Simple mode	452
nihf	t2d	-0.0496685	0.0259784	0.0565204	Weighted mode	452
nihfpef	t2d	0.0044272	0.00298474	0.138699	Intercept	453
nihfpef	t2d	-0.0225652	0.0688449	0.743239	MR Egger	453
nihfpef	t2d	0.0454885	0.0809778	0.574292	Weighted median	453
nihfpef	t2d	0.0642853	0.036258	0.0762289	Inverse variance weighted	453
nihfpef	t2d	-0.112665	0.168016	0.50284	Simple mode	453
nihfpef	t2d	-0.0484077	0.0821691	0.556073	Weighted mode	453
nihfref	t2d	0.0100777	0.00278019	0.000322272	Intercept	451
nihfref	t2d	-0.0912055	0.0651967	0.162525	MR Egger	451
nihfref	t2d	0.0119633	0.0560117	0.830871	Weighted median	451
nihfref	t2d	0.112601	0.033447	0.000761143	Inverse variance weighted	451
nihfref	t2d	0.255599	0.181978	0.160843	Simple mode	451
nihfref	t2d	-0.164887	0.0763942	0.0314268	Weighted mode	451

## Sheet: TableS2
Table S2. GLP1R genetic instrument for T2DM effect
SNP	effect_allele.exposure	other_allele.exposure	effect_allele.outcome	other_allele.outcome	beta.exposure	beta.outcome	eaf.exposure	eaf.outcome	remove	palindromic	ambiguous	p.outcome	samplesize.outcome	se.outcome	outcome	p.exposure	samplesize.exposure	se.exposure	exposure	action	SNP_index	mr_keep	gene
rs10305420	T	C	T	C	-0.0333	-0.0156	0.3859	0.3885	FALSE	FALSE	FALSE	0.003073	1361940	0.0053	hf	2.187e-18	1812013	0.0038	t2d	2	1	TRUE	GLP1R
rs17337187	T	C	T	C	-0.0633	-0.0208	0.0297	0.0318	FALSE	FALSE	FALSE	0.1736	1392145	0.0153	hf	4.524e-08	1812013	0.0116	t2d	2	1	TRUE	GLP1R
rs4711574	A	G	A	G	-0.0322	-0.0161	0.8242	0.8248	FALSE	FALSE	FALSE	0.01367	1397337	0.0065	hf	2.537e-11	1812013	0.0048	t2d	2	1	TRUE	GLP1R
rs7751419	T	C	T	C	-0.024	-0.0015	0.2988	0.2961	FALSE	FALSE	FALSE	0.7767	1396999	0.0054	hf	2.5e-09	1812013	0.004	t2d	2	1	TRUE	GLP1R

## Sheet: TableS3
Table S3. GLP1R genetic intrument for BMI effect
SNP	effect_allele.exposure	other_allele.exposure	effect_allele.outcome	other_allele.outcome	beta.exposure	beta.outcome	eaf.exposure	eaf.outcome	remove	palindromic	ambiguous	id.outcome	p.outcome	samplesize.outcome	se.outcome	outcome	p.exposure	samplesize.exposure	se.exposure	exposure	action	SNP_index	mr_keep	gene
rs877446	A	G	A	G	-0.0088	-0.0116	0.4338	0.45	FALSE	FALSE	FALSE	hf	0.01985	1393901	0.005	hf	2.894e-07	718103	0.0017	bmi	1	1	TRUE	GLP1R

## Sheet: TableS4
Table S4. MR analysis for GLP1R agonism on HF using T2DM genetic instruments
drug_class	exposure	outcome	method	nsnp	b	se	pval
GLP1R agonist	t2d	hf	Intercept	4	-0.00930118	0.013235	0.554983
GLP1R agonist	t2d	hf	MR Egger	4	0.653288	0.412145	0.253818
GLP1R agonist	t2d	hf	Weighted median	4	0.429885	0.131217	0.00105239
GLP1R agonist	t2d	hf	Inverse variance weighted	4	0.37292	0.0995595	0.000179888
GLP1R agonist	t2d	nihf	Intercept	4	0.00342292	0.0216407	0.888849
GLP1R agonist	t2d	nihf	MR Egger	4	0.553502	0.670509	0.495884
GLP1R agonist	t2d	nihf	Weighted median	4	0.653393	0.207702	0.00165622
GLP1R agonist	t2d	nihf	Inverse variance weighted	4	0.656045	0.171134	0.000126324
GLP1R agonist	t2d	nihfpef	Intercept	4	0.0655214	0.0631508	0.40847
GLP1R agonist	t2d	nihfpef	MR Egger	4	0.0868679	1.95589	0.96861
GLP1R agonist	t2d	nihfpef	Weighted median	4	2.3393	0.634843	0.000228846
GLP1R agonist	t2d	nihfpef	Inverse variance weighted	4	2.04208	0.526133	0.000103896
GLP1R agonist	t2d	nihfref	Intercept	4	0.097134	0.0611426	0.253077
GLP1R agonist	t2d	nihfref	MR Egger	4	-3.97575	1.88336	0.169203
GLP1R agonist	t2d	nihfref	Weighted median	4	-0.873511	0.628131	0.164331
GLP1R agonist	t2d	nihfref	Inverse variance weighted	4	-1.09498	0.508757	0.0313756
GLP1R agonist	t2d	af	Intercept	4	0.0285756	0.0288717	0.426617
GLP1R agonist	t2d	af	MR Egger	4	-0.853073	0.895505	0.441324
GLP1R agonist	t2d	af	Weighted median	4	0.00346235	0.17183	0.983924
GLP1R agonist	t2d	af	Inverse variance weighted	4	0.00492949	0.223792	0.982426

## Sheet: TableS5
TableS5. MVMR analysis for GLP1R, adjusting for CAD liability
Estimate	Std. Error	t value	Pr(>|t|)	exposure	outcome	gene
-1.0562	0.445202	-2.37242	0.0766191	t2d	nihfref	GLP1R
-1.11845	0.64059	-1.74597	0.155747	cad	nihfref	GLP1R

## Sheet: TableS6
Table S6. MR estimates per 0.1 logOR decrease in T2DM liability
drug_class	exposure	outcome	method	nsnp	b	se	pval	OR_per_0.1logOR	OR_loci	OR_upci
GLP1R agonist	t2d	af	Inverse variance weighted	4	0.00492949	0.223792	0.982426	0.999507	0.956613	1.04432
GLP1R agonist	t2d	hf	Inverse variance weighted	4	0.37292	0.0995595	0.000179888	0.963395	0.944778	0.982379
GLP1R agonist	t2d	isstr	Inverse variance weighted	4	-0.205676	0.151807	0.175464	1.02078	0.990856	1.05161
GLP1R agonist	t2d	nihf	Inverse variance weighted	4	0.656045	0.171134	0.000126324	0.936501	0.90561	0.968446
GLP1R agonist	t2d	nihfpef	Inverse variance weighted	4	2.04208	0.526133	0.000103896	0.815293	0.735408	0.903855
GLP1R agonist	t2d	nihfref	Inverse variance weighted	4	-1.09498	0.508757	0.0313756	1.11572	1.00983	1.23271

## Sheet: TableS7
Table S7. MR estimate for GLP1R agonism using BMI genetic instrument
exposure	outcome	method	nsnp	b	se	pval	drug_class
bmi	af	Wald ratio	1	1.57955	0.761364	0.0380211	GLP1R agonist
bmi	hf	Wald ratio	1	1.31818	0.568182	0.0203409	GLP1R agonist
bmi	nihf	Wald ratio	1	1.97181	0.981725	0.0445882	GLP1R agonist
bmi	nihfref	Wald ratio	1	-0.511364	2.88636	0.859379	GLP1R agonist
bmi	nihfpef	Wald ratio	1	-1.52273	2.90909	0.60067	GLP1R agonist

## Sheet: TableS8
Table S8. Compare MR estimates of drug target perturbation vs general T2DM and BMI reduction
exposure	outcome	beta_drug	se_drug	beta_expo	se_expo	beta_diff	se_diff	lo_ci	up_ci	z	p
bmi	af	1.57955	0.761364	0.353291	0.0271879	1.22625	0.761849	-0.266969	2.71948	1.60958	0.10749
bmi	hf	1.31818	0.568182	0.512201	0.0198206	0.805981	0.568527	-0.308333	1.92029	1.41766	0.156289
bmi	nihf	1.97181	0.981725	0.540766	0.0274104	1.43105	0.982108	-0.493884	3.35598	1.45712	0.145084
bmi	nihfref	-0.511364	2.88636	0.458499	0.0744707	-0.969862	2.88732	-6.62902	4.68929	-0.335904	0.736944
bmi	nihfpef	-1.52273	2.90909	0.711202	0.0833584	-2.23393	2.91028	-7.93809	3.47023	-0.767598	0.442726
t2d	af	0.00492949	0.223792	0.0227545	0.0139422	-0.017825	0.224225	-0.457307	0.421657	-0.0794958	0.936638
t2d	hf	0.37292	0.0995595	0.105699	0.0115825	0.267221	0.100231	0.0707686	0.463674	2.66606	0.00767471
t2d	nihf	0.656045	0.171134	0.0567292	0.0147945	0.599316	0.171772	0.262642	0.935989	3.48901	0.000484805
t2d	nihfref	-1.09498	0.508757	0.112601	0.033447	-1.20759	0.509855	-2.2069	-0.20827	-2.36849	0.0178609
t2d	nihfpef	2.04208	0.526133	0.0642853	0.036258	1.9778	0.527381	0.944132	3.01146	3.75023	0.000176674
